# Supplementary material for: Transgenic line for characterizing GABA-receptor expression to study the neural basis of olfaction in the yellow-fever mosquito
Source: Front Physiol. 2024 Mar 28;15:1381164. doi: 10.3389/fphys.2024.1381164 (PMC11008680; doi:10.3389/fphys.2024.1381164)
Supplement: Supplementary file 2 [file Table1.XLSX]

## Sheet: Sheet1
	Table S1. List of oligos used in this study
		No.	Primer Name	Primer Sequence (5’-3’)	Purpose
		1	AAEL007372F1	TGTGTGGTTAGTTTCGGGATTA	Left-side integration PCR
		2	AAEL007372R1	AGCTCCAGCGTACGAATATAAC
		3	AAEL007372F2	CATGGACGAGCTGTACAAGTAA	Right-side integration PCR
		4	AAEL007372R2	TTCGATCAGACATTAGCCCAAA
